# Supplementary material for: Genomic DNA Enrichment Using Sequence Capture Microarrays: a Novel Approach to Discover Sequence Nucleotide Polymorphisms (SNP) in Brassica napus L
Source: PLoS One. 2013 Dec 3;8(12):e81992. doi: 10.1371/journal.pone.0081992 (PMC3849492; doi:10.1371/journal.pone.0081992)
Supplement: Table S2 — Brassica A Genome Sequence Capture Coordinates. (XLS). (XLSX) [file pone.0081992.s005.xlsx]

## Sheet: Intro
Table S1. Brassica A Genome Sequence Capture Coordi
	ID capture region of interest (please keep tabulated for future reference)
	B. rapa Scaffold coordinates flanking the region of interest
U.M = Unidentified Marker ( these were markers for which we do not have information and thus could not be associated to the B. rapa genome)
Total sequence length to be collected= 34.3 Mb

## Sheet: A_genome_SeqCap_Coordinates
Table S1 . Brassica A Genome Sequence Capture Coordinates
Chromosome	Capture Region	Trait	Description (unit)	QTL/Association ID	Marker Associated @ QTL pick	Scaffold	Flanking Left Marker	Flanking Right Marker	Sequence coordinates		Sequence length interrogated	Reference
									sstart	send
A1	A1.1	Yield	yield per plot (dt/ha)	TH-y06	CB10097	Scaffold000011	CB10429	Ca13	3362582	1676030	1686552	Basunanda et al. (2010) TAG 120:271-281
			hybrid seed yield per experimental plot (dt/ha)	hsyl.4	pW239	Scaffold000011	Ca13	sN9292	1675921	525453	1150468	Udall et al. (2006) TAG 113:597-609
	A1.2	Seed Quality	total oil content (% NIRS)	Oil	AgCan20a	-	U.M	U.M	U.M	U.M	-	Delourme et al. (2006) TAG 113:1331-1345
			total oil content (% NIRS)	Oil	AgCan22	-	U.M	U.M	U.M	U.M	-	Delourme et al. (2006) TAG 113:1331-1345
			total oil content (% NIRS) & erucic acid amount (weight)	Oil-TNDH & Erucic Acid-TNDH	pw216	Scaffold000042	sN2305	pW136	522696	304704	217992	Qui et al. (2006) TAG 114:67–80
A2	A2.1	Yield	yield per plot (dt/ha)	MPH-y06	ca120	Scaffold000063	sR12095	sNRE85	1167460	632912	534548	Basunanda et al. (2010) TAG 120:271-281
			seed yield per experimental plot (dt/ha)	sy2.1	pW119							Udall et al. (2006) TAG 113:597-609
	A2.2	Seed Quality	total oil content (% NIRS)	Oil	SNR14	Scaffold000031	pW167	pO70	807966	581728	226238	Delourme et al. (2006) TAG 113:1331-1345
			erucic acid amount (weight)	Erucic Acid-TNDH	sN3761	Scaffold000030	sNRC10	sN3886	1988690	2130190	141500	Qui et al. (2006) TAG 114:67–80
A3	A3.1	Yield	yield per plot (dt/ha)	MPH-y07	Na14G10	-	U.M	U.M	U.M	U.M	-	Basunanda et al. (2010) TAG 120:271-281
			thousand seed mass (g)	TH-tsm	CB10154	Scaffold000013	BRAS121	Na12C03	2672060	2036486	635574	Basunanda et al. (2010) TAG 120:271-281
			test weight -1000 seeds- (g)	tw3.1	pW133	Scaffold000039	BRAS120	pW133	1384029	1898535	514506	Udall et al. (2006) TAG 113:597-609
			seed yield (kg/ha)	hst3.3	pW220	Scaffold000043	ca112	BRAS050	958165	1901450	943285	Kramer et al. (2009) Mol Breeding 24:419-431
			test weight -1000 seeds- (g)	htw3.3	-	Scaffold000001	pW169	pW181	7633542	8425203	791661	Kramer et al. (2009) Mol Breeding 24:419-431
			seed yield (kg/ha)	hsy	pW125	Scaffold000001	pO12	EW2D03	6662299	7633337	971038	Kramer et al. (2009) Mol Breeding 24:419-431
	A3.2	Yield components	Silques per square decimeter	DH-spla	Na12E02	Scaffold000039	BRAS101	Ol11B05	1053469	1220906	167437	Basunanda et al. (2010) TAG 120:271-281
	A3.3	Seedling Vigor	shoot fresh wieght at 28 das oven dry (g)	MPH-sfw	Na12E02	Scaffold000039	BRAS101	Ol11B05	1053469	1220906	167437	Basunanda et al. (2010) TAG 120:271-281
			hypocotyl length at 14 das (mm)	DH-hcl	CB10413	Scaffold000005	sN3609F	ca155	23518	1626212	1602694	Basunanda et al. (2010) TAG 120:271-282
	A3.4	Seed Quality	total oil content (% NIRS)	Oil-TNDH	Na10G10							Qui et al. (2006) TAG 114:67–80
A4	A4.1	Yield	yield per plot (dt/ha)	TH-y07	CB10196b	Scaffold000035	CB10126	Ni4C08	747820	44349	703471	Basunanda et al. (2010) TAG 120:271-281
	A4.2	Seed Quality	total oil content (% NIRS)	Oil	AgCan72	-	U.M	U.M	U.M	U.M	-	Delourme et al. (2006) TAG 113:1331-1346
			total oil content (% NIRS)	Oil-TNDH	sN2025	Scaffold000079	sORG84	sN12543	1215141	617404	597737	Qui et al. (2006) TAG 114:67–80
A5	A5.1	Yield	yield per plot (dt/ha)	DH-y07	MD21	Scaffold000125	CB10126	CB10617	543853	130559	413294	Basunanda et al. (2010) TAG 120:271-281
	A5.2	Seedling Vigor	specific seed weight (g)	DH-slw	Na10E02	Scaffold000004	BRAS072	BRAS063	798627	3299275	2500648	Basunanda et al. (2010) TAG 120:271-281
			leaf area at 28 das (cm^2)	TH-la	MD21							Basunanda et al. (2010) TAG 120:271-282
	A5.3	Seed Quality	seed oil content (%)	hoil15a.1	pX102bH							Udall et al. (2006) TAG 113:597-609
			total oil content (% NIRS)	Oil	S2Nx011							Delourme et al. (2006) TAG 113:1331-1346
A6	A6.1	Yield	thousand seed mass (g)	MPH-tsm07	E33M55290	-	U.M	U.M	U.M	U.M	-	Basunanda et al. (2010) TAG 120:271-281
			yield per plot (dt/ha)	DH-y06	-	Scaffold000046	Ra2F04	CB10030	231377	1580788	1349411	Basunanda et al. (2010) TAG 120:271-281
			seed yield (kg/ha)	hsy6.4	pW160	Scaffold000050	ca25	CB10003	1098999	717917	381082	Kramer et al. (2009) Mol Breeding 24:419-431
	A6.2	Seed Quality	total oil content (% NIRS)	Oil	Bras052	Scaffold000029	ca42	pW123	1076679	420098	656581	Delourme et al. (2006) TAG 113:1331-1346
			total oil content (% NIRS)	Oil	SS1949	Scaffold000009	sN1833	pN101	1469938	1791218	321280	Delourme et al. (2006) TAG 113:1331-1346
			erucic acid amount (weight)	Erucic Acid-TNDH	P7M1-280	-	U.M	U.M	U.M	U.M	-	Qui et al. (2006) TAG 114:67–80
A7	A7.1	Yield	yield per plot (dt/ha)	DH-y06	-	Scaffold000012	CB10316	CB10573	8411	1228472	1220061	Basunanda et al. (2010) TAG 120:271-281
			thousand seed mass (g)	DH-tsm07	-	Scaffold000153	pW144	sN0948R	96330	232773	136443	Basunanda et al. (2010) TAG 120:271-281
			thousand seed mass (g)	MPH-tsm06	-							Basunanda et al. (2010) TAG 120:271-281
			thousand seed mass (g)	TH-tsm06	-							Basunanda et al. (2010) TAG 120:271-281
			thousand seed mass (g)	DH-tsm	Ra2G08							Basunanda et al. (2010) TAG 120:271-281
			seed weight (g)	sw7.1	pW186							Udall et al. (2006) TAG 113:597-609
			test weight -1000 seeds- (g)	tw7.1	pW162							Udall et al. (2006) TAG 113:597-609
			yield per plot (dt/ha)	GyN7	-							Radoev et al. (2008) Genetics 179:1547-1558
	A7.2	Yield components	Silques per square decimeter	TH-slpa	CB10439	Scaffold000017	pO70	CB10258	1606264	2266331	660067	Basunanda et al. (2010) TAG 120:271-281
			number of primary branches	fb7	P004B							Chen et al. (2007) TAG 115:849–858
	A7.3	Seed Quality	total oil content (% NIRS)	Oil	Ra2A05							Delourme et al. (2006) TAG 113:1331-1346
	A7.4	Disease Incidence	blackleg disease index (categorical data)	LmR1	pO10	Scaffold000003	BRAS004	ca37	1924903	2668545	743642	Mayerhofer et al. (2005) Genetics 171: 1977–1988
A8	A8.1	Yield	yield per plot (dt/ha)	MPH-y06	CB10629	Scaffold000010	pW146	sS1940	4311253	2996573	1314680	Basunanda et al. (2010) TAG 120:271-281
			yield per plot (dt/ha)	MPH-y06	sN4409F	Scaffold000010						Basunanda et al. (2010) TAG 120:271-281
	A8.2	Seed Quality	total oil content (% NIRS)	Oil	AgCan49a	-	U.M	U.M	U.M	U.M	-	Delourme et al. (2006) TAG 113:1331-1346
			erucic acid amount (weight)	Erucic Acid-TNDH	sS1702	Scaffold000032	BRAS039	pW143	375443	934971	559528	Qui et al. (2006) TAG 114:67–80
			erucic acid amount (weight)	FAE1	FAE1	Scaffold000010						Wang (2008) New Phytologist 180: 751–765
A9	A9.1	Yield	yield per plot (dt/ha)	TH-y07	CB10476	Scaffold000006	sNRF22	sN11670	3738527	4957838	1219311	Basunanda et al. (2010) TAG 120:271-281
			thousand seed mass (g)	TH-tsm07	BRAS020	Scaffold000119	BRAS020	CB10075	125440	579886	454446	Basunanda et al. (2010) TAG 120:271-281
	A9.3	Seed Quality	glucosinolate content (mg)	gls9a.1	pW123	Scaffold000053	pN123	sN9992F	1294704	545491	749213	Udall et al. (2006) TAG 113:597-609
			glucosinolate content (mg)	GLN1	pO119X4	Scaffold000110	sN12659	BRAS121	93999	544916	450917	Howell et al. (2002) Genome 46: 454–460
A10	A10.1	Yield	thousand seed mass (g)	DH-tsm07	Ol10B11	Scaffold000087	Na12H4	Ol10H07	158256	990746	832490	Basunanda et al. (2010) TAG 120:271-281
			thousand seed mass (g)	DH-tsm06	Ol10B11							Basunanda et al. (2010) TAG 120:271-281
			seed yield per experimental plot (dt/ha)	hsy10.2	pW240aE	Scaffold000002	ca30	CB10284	2334707	4861952	2527245	Udall et al. (2006) TAG 113:597-609
			seed yield (kg/ha)	hsy10.2	pW240aE							Kramer et al. (2009) Mol Breeding 24:419-431
			seed yield (kg/ha)	hsy10.4	pW256aE	Scaffold000002	CB10022	ca30	37477	2334707	2297230	Kramer et al. (2009) Mol Breeding 24:419-431
	A10.2	Seed Quality	total oil content (% NIRS)	Oil	CB10069	Scaffold000002	CB10284	sN0279	4861952	7717501	2855549	Delourme et al. (2006) TAG 113:1331-1346
			erucic acid amount (weight)	Erucic Acid-TNDH	pW117	-	U.M	U.M	U.M	U.M	-	Qui et al. (2006) TAG 114:67–80
U.M = Unidentified Marker
