# Supplementary material for: Genomic DNA Enrichment Using Sequence Capture Microarrays: a Novel Approach to Discover Sequence Nucleotide Polymorphisms (SNP) in Brassica napus L
Source: PLoS One. 2013 Dec 3;8(12):e81992. doi: 10.1371/journal.pone.0081992 (PMC3849492; doi:10.1371/journal.pone.0081992)
Supplement: Table S3 — Genotypes tested in KasPar Assay. (XLS). (XLSX) [file pone.0081992.s006.xlsx]

## Sheet:  KasPar Assay
Table S2 Genotypes tested in KasPar Assay
		Diversity Panel
Number	Species	Common Names	Flowering Habit
1	Brassica napus L.	Mendel	Winter
2	Brassica napus L.	Hamburger	Winter
3	Brassica napus L.	Samourai	Winter
4	Brassica napus L.	Quinta	Winter
5	Brassica napus L.	Ningyou 7	Semi-Winter
6	Brassica napus L.	V8	Winter
7	Brassica napus L.	Glacier	Winter
8	Brassica napus L.	Tapidor	Winter
9	Brassica napus L.	Express	Winter
10	Brassica napus L.	Lirajet	Winter
11	Brassica napus L.	Capitol	Winter
12	Brassica napus L.	Quantum	Spring
13	Brassica napus L.	Westar	Spring
14	Brassica napus L.	Mohican	Winter
15	Brassica napus L.	Global	Spring
16	Brassica napus L.	Dunkeld	Spring
17	Brassica napus L.	Topas	Spring
18	Brassica napus L.	Polo	Spring
19	Brassica napus L.	Yudal	Spring
20	Brassica napus L.	Scoop	Spring
21	Brassica napus L.	Paroll	Spring
22	Brassica napus L.	YNO1	Spring
23	Brassica napus L.	Stellar	Spring
24	Brassica napus L.	DH12075	Spring
25	Brassica napus L.	PSA12	Spring
		PSA12 x DH12075
Number	Species	Code Name	Flowering Habit
1	Brassica napus L.	SG5	Spring
2	Brassica napus L.	SG19	Spring
3	Brassica napus L.	SG22	Spring
4	Brassica napus L.	SG30	Spring
5	Brassica napus L.	SG35	Spring
6	Brassica napus L.	SG75	Spring
7	Brassica napus L.	SG80	Spring
8	Brassica napus L.	SG85	Spring
9	Brassica napus L.	SG100	Spring
10	Brassica napus L.	SG115	Spring
11	Brassica napus L.	SG120	Spring
12	Brassica napus L.	SG130	Spring
13	Brassica napus L.	SG135	Spring
14	Brassica napus L.	SG165	Spring
15	Brassica napus L.	SG168	Spring
16	Brassica napus L.	SG175	Spring
17	Brassica napus L.	SG178	Spring
18	Brassica napus L.	SG204	Spring
19	Brassica napus L.	SG209	Spring
20	Brassica napus L.	SG214	Spring
21	Brassica napus L.	SG225	Spring
22	Brassica napus L.	SG249	Spring
23	Brassica napus L.	SG254	Spring
24	Brassica napus L.	SG270	Spring
25	Brassica napus L.	SG285	Spring
26	Brassica napus L.	SG300	Spring
27	Brassica napus L.	SG309	Spring
28	Brassica napus L.	SG330	Spring
29	Brassica napus L.	SG333	Spring
30	Brassica napus L.	SG351	Spring
		V8 x Express
Number	Species	Code Name	Flowering Habit
1	Brassica napus L.	3001-1	Winter
2	Brassica napus L.	3002-1	Winter
3	Brassica napus L.	3003-1	Winter
4	Brassica napus L.	3004-1	Winter
5	Brassica napus L.	3005-1	Winter
6	Brassica napus L.	3006-1	Winter
7	Brassica napus L.	3007-1	Winter
8	Brassica napus L.	3009-1	Winter
9	Brassica napus L.	3010-1	Winter
10	Brassica napus L.	3011-1	Winter
11	Brassica napus L.	3012-1	Winter
12	Brassica napus L.	3014-2	Winter
13	Brassica napus L.	3015-1	Winter
14	Brassica napus L.	3016-1	Winter
15	Brassica napus L.	3018-1	Winter
16	Brassica napus L.	3019-1	Winter
17	Brassica napus L.	3020-1	Winter
18	Brassica napus L.	3022-1	Winter
19	Brassica napus L.	3023-1	Winter
20	Brassica napus L.	3024-1	Winter
21	Brassica napus L.	3025-1	Winter
22	Brassica napus L.	3026-1	Winter
23	Brassica napus L.	3027-1	Winter
24	Brassica napus L.	3029-1	Winter
25	Brassica napus L.	3030-1	Winter
26	Brassica napus L.	3031-1	Winter
27	Brassica napus L.	3032-1	Winter
28	Brassica napus L.	3033-1	Winter
29	Brassica napus L.	3034-1	Winter
