# Supplementary material for: Genomic DNA Enrichment Using Sequence Capture Microarrays: a Novel Approach to Discover Sequence Nucleotide Polymorphisms (SNP) in Brassica napus L
Source: PLoS One. 2013 Dec 3;8(12):e81992. doi: 10.1371/journal.pone.0081992 (PMC3849492; doi:10.1371/journal.pone.0081992)
Supplement: Table S4 — List of 100 SNP and oligonucleotides used in KasPar validation assays. (XLS). (XLSX) [file pone.0081992.s007.xlsx]

## Sheet: KasPar SNP Assay Information
Table S4. List of 100 SNP and oligonucleotides used in KasPar validation assays
Number	SNP Name	SNP and Flanking Sequeneces	Allele-Specific Primer 1, 5' -3' orientation (KasPar oligonucleotide)	Allele-Specific Primer 2, 5' -3' orientation (KasPar oligonucleotide)	Commo Reverse Primer	Specific KASPar Oligo set designed	Values PIC = 1-∑p2ij*
1	Bn-A03-p15982308	GYTGTTGCTGTTCTCACCTTTCTTCCTCCACYCCCCAACAGGATCAAACACCGTCTCACC[A/G]TTATGAAACCTCTGAGCAACTCTCCAATCCTCCCTAGACAGCAACGGAGGCGGCAGCCTC	GAAGGTGACCAAGTTCATGCTCAGGATCAAACACCGTCTCACCA	GAAGGTCGGAGTCAACGGATTAGGATCAAACACCGTCTCACCG	CTGTCTAGGGAGGATTGGAGAGTT	PSA12xDH12075	0.9424
2	Bn-A02-p6845537	GGTTGGTGGTGAAAGGCTATGATCAAGAAGAAGGAATCGATTATTTAGACACCTATAGTC[C/T]TGTGGTTAAATCACCTACTATCCGAGCCATTCTTCATCTAGCAACAGTCAACAAATGGGA	GAAGGTGACCAAGTTCATGCTGAATCGATTATTTAGACACCTATAGTCC	GAAGGTCGGAGTCAACGGATTGGAATCGATTATTTAGACACCTATAGTCT	GTTGCTAGATGAAGAATGGCTCGGAT	PSA12xDH12075	0.8704
3	Bn-A05-p1217438	ACCGAACACCTCAGTGTAAAACTCCTCGTGGTTGATCTCACCTACGTTCTCTAACGGCAA[G/A]CCTCTAGGCCAAACAGAACGCTGYCCAAAATGAATATAGGGATTCACCACAGTCCTGTTA	GAAGGTGACCAAGTTCATGCTGCGTTCTGTTTGGCCTAGAGGT	GAAGGTCGGAGTCAACGGATTCGTTCTGTTTGGCCTAGAGGC	AACTCCTCGTGGTTGATCTCACCTA	PSA12xDH12075	0.7696
4	Bn-A05-p1389552	TCAAAGAGTCGAGCTTCAAGCCCACTTCCATCATCTCAAGATTCGTGACACGTTCCTCTA[A/C]TTGTTGGGCACGGTACTCATTRGCATCATCTGATAAGCTCTTATTACTAAAGGAAGCCTG	GAAGGTGACCAAGTTCATGCTCAAGATTCGTGACACGTTCCTCTAA	GAAGGTCGGAGTCAACGGATTAAGATTCGTGACACGTTCCTCTAC	TAAGAGCTTATCAGATGATGCYAATGAGTA	PSA12xDH12075	0.9856
5	Bn-C6-p17227450	CAACACGACGTMTGCTTCAGCAACTACATCAGCGACTACTTCAGTGCGAACATCTTACAT[C/A]TTCAGTTTTTGTATTCCTCCTGCAAGCCAAACAATATGATCCCAAGGTACGATAGCGCCT	GAAGGTGACCAAGTTCATGCTACTACTTCAGTGCGAACATCTTACATA	GAAGGTCGGAGTCAACGGATTCTACTTCAGTGCGAACATCTTACATC	GCGCTATCGTACCTTGGGATCATAT	PSA12xDH12075	0.64
6	Bn-C7-p45348745	CATGTACCCTATCCARCGCCGAAAGTACAGAGAYGGWATTGATAAYCTCTTGGTCCTATT[A/G]ATCGGTGGTATCCCTATTGCTATGCCCACGGTCTTGTCTGTCACCATGGCTATTGGCTCT	GAAGGTGACCAAGTTCATGCTCATAGCAATAGGGATACCACCGATT	GAAGGTCGGAGTCAACGGATTATAGCAATAGGGATACCACCGATC	GTACCCTATCCARCGCCGAAAGTA	PSA12xDH12075	0.1536
7	Bn-C6-p16411712	TGAAGCAACAGTTGGCCKWGGGCCCAAATCCCTTCCGRYTGTTTCATTGCTTGATACAGG[G/A]ATCCATTCTCTGTTATCATCATCAACCTGGATTGAGTGCTCAGGAACACTYTTCCCTTTT	GAAGGTGACCAAGTTCATGCTGGTTGATGATGATAACAGAGAATGGATT	GAAGGTCGGAGTCAACGGATTGTTGATGATGATAACAGAGAATGGATC	YTGTTTCATTGCTTGATACAGG	PSA12xDH12075	0.7696
8	Bn-A03-p15437312	CCTCYATATCCATCACCTTGGTCTTCGTATCTACCATATCCACCTCTGCCTCCACCATAT[C/T]CATCATCTCTACCTCCAACAAACCTGWCACCTCTACCACCTCGAAACCCACCTCTTCTTC	GAAGGTGACCAAGTTCATGCTGTTTGTTGGAGGTAGAGATGATGG	GAAGGTCGGAGTCAACGGATTGGTTTGTTGGAGGTAGAGATGATGA	ATCACCTTGGTCTTCGTATCTACCATAT	V8xExpress	0.5376
9	Bn-A03-p16231792	CYCATCTTCTTCACACTTCAACTCTMWCCTCTCTTTTGATCATGACCAATTAGTAAATCA[T/C]CACCAACAACGCATCTGTTACCAATCATAATCATCGAGGCTAGCCCGGTGAAAGCACATG	GAAGGTGACCAAGTTCATGCTTGGTAACAGATGCGTTGTTGGTGA	GAAGGTCGGAGTCAACGGATTGGTAACAGATGCGTTGTTGGTGG	CCTCTCTTTTGATCATGACCAATTAGTAAA	V8xExpress	0.8064
10	Bn-A07-p12033168	CTCCAAYCATCAACGCGGACGTCAAAAGCGATCCAACGCTCGTCATAAACACGACAACGA[T/C]CGTAGACAAGACGAGAGCAAGGAGAGTCTCTCGATCCGAGAAGGTGCGCCCGAAGACGAC	GAAGGTGACCAAGTTCATGCTCCTTGCTCTCGTCTTGTCTACGA	GAAGGTCGGAGTCAACGGATTCTTGCTCTCGTCTTGTCTACGG	CAAAAGCGATCCAACGCTCGTCATA	V8xExpress	0.9856
11	Bn-A07-p12300998	TTTGAGAGAGATGCATTTGGATCTATGGTAAAAGGGGAAGAACAGAGGAAAATAACTTTT[T/C]TCAGATTCATTTGGTAAGAGACAAAAATGGAGACGTAAGACGCACGCTAGTCTTTTTGGA	GAAGGTGACCAAGTTCATGCTGGGGAAGAACAGAGGAAAATAACTTTTT	GAAGGTCGGAGTCAACGGATTGGGAAGAACAGAGGAAAATAACTTTTC	CTTACGTCTCCATTTTTGTCTCTTACCAA	V8xExpress	0.9856
12	Bn-A05-p1701809	TTTTCGGGAGACAGCTTCACGGCCTAATGTTCAAACTCTCCTACGCATTCAATGCAGTAG[T/C]TTCGAATGTCCTCRTATCAATGTACTGGAAATGCATAGGGTCTCTTGGTTCTGCTCTTCG	GAAGGTGACCAAGTTCATGCTCTCCTACGCATTCAATGCAGTAGT	GAAGGTCGGAGTCAACGGATTCCTACGCATTCAATGCAGTAGC	AGACCCTATGCATTTCCAGTACATTGATA	V8xExpress	0.9744
13	Bn-A05-p1875149	CTTCATAAGCTCAACCCTCGAACAAAGAATCTGAGGACACCTCACAACCATCCTCGCAAC[G/A]TCCTCGACCCTAAACSCCCYCCCCAACAAAAACTCAACMGGCTTCATYATCACRTTCTGT	GAAGGTGACCAAGTTCATGCTCACAACCATCCTCGCAACG	GAAGGTCGGAGTCAACGGATTCCTCACAACCATCCTCGCAACA	GGGSGTTTAGGGTCGAGGA	V8xExpress	0.5376
14	Bn-A03-p109106	TATCTCCAACCCCTAATCGTCCCAATGCTGGGTCCGCCCAGTACTTGGGAGTTCTCAACA[A/G]AGAGAACAATGGTGACCCGAGGAATCACGTTTTCGCAGTGGAATTCGACACGGTWCAAGG	GAAGGTGACCAAGTTCATGCTCCTCGGGTCACCATTGTTCTCTT	GAAGGTCGGAGTCAACGGATTCTCGGGTCACCATTGTTCTCTC	CAATGCTGGGTCCGCCCAGTA	V8xExpress	0.7696
15	Bn-A03-p111384	TCTCTCTGCTYGAAGTGTAAACCCATAGATCCCCAGAATTCACTCTTTTCAAGCTCCCTC[T/G]ACAGAACGGGCACGACTGTGACCTCAAACGCCTGTTTCAAACACCAACATATTAATCTAT	GAAGGTGACCAAGTTCATGCTGAATTCACTCTTTTCAAGCTCCCTCT	GAAGGTCGGAGTCAACGGATTAATTCACTCTTTTCAAGCTCCCTCG	TGAAACAGGCGTTTGAGGTCACAGT	V8xExpress	0.7696
16	Bn-A09-p30113007	CAACAAGRGGAGATGATTTAGAAAATTCCCACTCTCCAGTCAGAGGCAGTCAGATTCAGA[A/G]TGAGGAGAGAAATSCRGGCTCTAGATCTGTTTCTTGTGCTAGTTCCGTTAGAAGCAGGAC	GAAGGTGACCAAGTTCATGCTAGTCAGAGGCAGTCAGATTCAGAA	GAAGGTCGGAGTCAACGGATTGTCAGAGGCAGTCAGATTCAGAG	CCTGCTTCTAACGGAACTAGCACAA	V8xExpress	0.5904
17	Bn-A06-p17864550	AGAAGARCGACCAAAGGCTCGTCTTGTCGCACGAGGCAACACGCAACAACACGGAGTTGA[T/C]TACGGCGAGACATTTAGTCCWGTCATCAAGTCGACGACAATAAGGCTGGTTTTGGACATT	GAAGGTGACCAAGTTCATGCTAACACGCAACAACACGGAGTTGAT	GAAGGTCGGAGTCAACGGATTCACGCAACAACACGGAGTTGAC	TGACWGGACTAAATGTCTCGCCGTA	V8xExpress	0.84
18	Bn-A03-p7872635	TTCGCCGTCGGCGAGGCTATTTCATTTGCTGCTGGAGAGGTGCGACACTTCTTCTCCTTC[A/G]TTTCTTTGTTCCTTTTCCGTCTCTCGTGACAAGGTTGTTTGGGTGTGTATAGTCGCGAAT	GAAGGTGACCAAGTTCATGCTGGTGCGACACTTCTTCTCCTTCA	GAAGGTCGGAGTCAACGGATTGTGCGACACTTCTTCTCCTTCG	AACAACCTTGTCACGAGAGACGGAA	V8xExpress	0.84
19	Bn-A04-p13649984	TGCTACATCATGGTCAAATAATATGATCTTGTTCAGACCTGGRRAAATATCCGGGAGATA[G/A]AAGCGTGCATGGTTGAGCGCTGAAATGACTCGCGGATCACTTGAGTTTTGCTTCATCAGC	GAAGGTGACCAAGTTCATGCTGCGCTCAACCATGCACGCTTC	GAAGGTCGGAGTCAACGGATTAGCGCTCAACCATGCACGCTTT	TGCTACATCATGGTCAAATAATATGATCTT	V8xExpress	0.9216
20	Bn-A06-p23793720	GAAATCCGATGGCTCTTTGAATATTCTGGTCGTCGGAGATTGGGGACGACAAGGATGTTT[T/C]AATCAATCTCTCGTTGCTCATCAGGTAACTAGTAATATATAAAAACACGACTACAACGTT	GAAGGTGACCAAGTTCATGCTCCTGATGAGCAACGAGAGATTGATTA	GAAGGTCGGAGTCAACGGATTCTGATGAGCAACGAGAGATTGATTG	TCTTTGAATATTCTGGTCGTCGGAGATT	V8xExpress	0.64
21	Bn-C7-p33885075	YAGGACATTGAAAAGGAGAAAATATGGATGAAGTATCAGAGATAACAGCTGCACACTTTG[C/A]GGAGTCGATGAAGTATGCACRCAGAAGTGTGAGTGATGCATACATCAGGAAGTACCAAGC	GAAGGTGACCAAGTTCATGCTAGAGATAACAGCTGCACACTTTGC	GAAGGTCGGAGTCAACGGATTCAGAGATAACAGCTGCACACTTTGA	TTCCTGATGTATGCATCACTCACACTT	V8xExpress	0.9856
22	Bn-C4-p42050115	TTCTACAATATCTCATGAGGAATGAGTTACTTAGGTTATGGCAGAATTTCTTGGGCATTC[C/A]TTTAAATACACCATGATTTGAAATGTTTTGTATATGCTRAGGATGTCGCRTGTCGTATGT	GAAGGTGACCAAGTTCATGCTACAAAACATTTCAAATCATGGTGTATTTAAAG	GAAGGTCGGAGTCAACGGATTACAAAACATTTCAAATCATGGTGTATTTAAAT	GGAATGAGTTACTTAGGTTATGGCAGAAT	V8xExpress	0.5904
23	Bn-C8-p37799135	CAAGTCCYAGTCACCTGAGTTCTCCAGGTTTCTTAAGATATCAAGGAATGTTAAACCATC[G/A]CCATTTACTTTATTCCTCTCCACCAGCTGACATTCTAGTAATAGTCTTACCGCCTACACA	GAAGGTGACCAAGTTCATGCTTAAGATATCAAGGAATGTTAAACCATCG	GAAGGTCGGAGTCAACGGATTCTTAAGATATCAAGGAATGTTAAACCATCA	TGTGTAGGCGGTAAGACTATTACTAGAAT	V8xExpress	0.7696
24	Bn-C4-p42054435	CCTCTCGCAGCTCCTATGGCTATCTTCTTCCTTGTGTTCCAATCCAACGCAGGCTTAGCT[A/G]TAAACAGTAAACAATCATCAGTTAAAAAGTGATTCAGTCTCCTGTTACTTAAATGAGTTC	GAAGGTGACCAAGTTCATGCTCCAATCCAACGCAGGCTTAGCTA	GAAGGTCGGAGTCAACGGATTCAATCCAACGCAGGCTTAGCTG	CATTTAAGTAACAGGAGACTGAATCACTTT	V8xExpress	0.5376
25	Bn-A03-p16423347	TKTKTTTCAACCTTCCCATATACGATGAMAAACACCAAGCTGAAAGCAAACATACACATC[C/T]AGTGACGCCTGACGTATCTGTTCATGACTAAGGTCTTCAGCGCTCCAATCACTCATGCTT	GAAGGTGACCAAGTTCATGCTACAGATACGTCAGGCGTCACTG	GAAGGTCGGAGTCAACGGATTAACAGATACGTCAGGCGTCACTA	AACACCAAGCTGAAAGCAAACATACACAT	Both	0.5376
26	Bn-A07-p11864209	GACAAGAACAACAAGGGTTCTATCAATGTCGAAGAAAGATGACGACACCGAGAGTCTCAG[T/C]TACAAAGGCTCAGGTGTAGACATCGATGCCGGGACTGAGCTCGTTAGAAGAATCGCTAAG	GAAGGTGACCAAGTTCATGCTGACGACACCGAGAGTCTCAGT	GAAGGTCGGAGTCAACGGATTGACGACACCGAGAGTCTCAGC	CTCAGTCCCGGCATCGATGTCTA	Both	0.9216
27	Bn-A07-p14114307	GAACATGCCTCAGTTTCGTCCTGCTCTTCCTCCGAATAATCGCCCTCCCGCTCAATGGAT[G/T]AATCGTCAAAATGTGCATCCTGGTGATAATTCAGGGATCATGAATAACGCGATGCTACAA	GAAGGTGACCAAGTTCATGCTACCAGGATGCACATTTTGACGATTC	GAAGGTCGGAGTCAACGGATTCACCAGGATGCACATTTTGACGATTA	TCGTCCTGCTCTTCCTCCGAATAAT	Both	0.7296
28	Bn-A07-p14523398	CTCTCTCATCAGTTTYCTTACAARCGCYGAGCTTTCCCAATCWCCAGARGTYGCAAATAT[G/A]GCGGACAACTGCACATAAGCGACTGAGTTCTCCGGTTCCAGCTCTATAATCTTCTCAGCA	GAAGGTGACCAAGTTCATGCTTATGTGCAGTTGTCCGCC	GAAGGTCGGAGTCAACGGATTCGCTTATGTGCAGTTGTCCGCT	CTCTCTCATCAGTTTYCTTACAA	Both	0.5904
29	Bn-A05-p3244112	AGGAGCCCCTTCTTCATCGTTGCTCTCCGAAGAAAAAGCTCTCACTAAACCCACAAGCTC[C/T]CTCAAATGGATGTTCCAAAGGATCAGATCGCTACTCTAATGGAGCACGGCCTCTACGATT	GAAGGTGACCAAGTTCATGCTCTCACTAAACCCACAAGCTCC	GAAGGTCGGAGTCAACGGATTCTCTCACTAAACCCACAAGCTCT	GTGCTCCATTAGAGTAGCGATCTGAT	Both	0.6864
30	Bn-A05-p3245117	ATTTACTAAACAAGTAAAACTAAATGATTCTTTGATTCCAACACTGCTTGTAGGTATTTA[A/G]GGATGATGAATCATAGTGTGCTTAGTTATAATCTGTTATTGCACTTTTTTTTCTTTCTTT	GAAGGTGACCAAGTTCATGCTACTAAGCACACTATGATTCATCATCCT	GAAGGTCGGAGTCAACGGATTCTAAGCACACTATGATTCATCATCCC	CTAAATGATTCTTTGATTCCAACACTGCTT	Both	0.9216
31	Bn-A03-p809039	AAGCAAAAGAGAAGCTTGAGGAGAGGAAGCGTGTGGAAGAAGCTTCACTAAAGAAAAAGT[A/C]TGTGGATGAATCTGTAGRAAACAGGAAGATMATWGAGAGGGTGCTTCCAGAAGTGGATTA	GAAGGTGACCAAGTTCATGCTGTGGAAGAAGCTTCACTAAAGAAAAAGTA	GAAGGTCGGAGTCAACGGATTGGAAGAAGCTTCACTAAAGAAAAAGTC	CTTCCTGTTTYCTACAGATTCATCCACA	Both	0.8704
32	Bn-A03-p1617765	ACTTCATTTCTTTTTATCTGAATCCTAGTGATACAAGAAATAGTGAAGAGAAGTTTCTGG[T/C]AATACAAGAGGTGTACCAAGAGCTTAAGCTCAAACGGTTAAAGATTTTATATATCACGCC	GAAGGTGACCAAGTTCATGCTCAAGAAATAGTGAAGAGAAGTTTCTGGT	GAAGGTCGGAGTCAACGGATTAAGAAATAGTGAAGAGAAGTTTCTGGC	TTTAACCGTTTGAGCTTAAGCTCTTGGTA	Both	0.9856
33	Bn-A09-p30111754	GATACGAAGTGCATTTACTCTTGGTGCCAAGAAGTTGGCTAGGTTACTTGAATGCCCTAA[G/A]GAGAATTTGATCCATGAGGTTAACCAATTTTTTATGAATACATGGGAAAGACATGGCAGT	GAAGGTGACCAAGTTCATGCTGGTTAACCTCATGGATCAAATTCTCC	GAAGGTCGGAGTCAACGGATTGGTTAACCTCATGGATCAAATTCTCT	GTGCCAAGAAGTTGGCTAGGTTACTT	Both	0.5904
34	Bn-A09-p30127324	TGAATGACACGAGGCAGTATGGATATAGATAAACCACCAACCCCAGCGTTAASGGCGGCA[A/G]CAACCAAAGAACACAAAAACAGACAGCAAACGTGATCCACTTCGGGGTGTTATCTGTCGT	GAAGGTGACCAAGTTCATGCTGTCTGTTTTTGTGTTCTTTGGTTGT	GAAGGTCGGAGTCAACGGATTGTCTGTTTTTGTGTTCTTTGGTTGC	AGGCAGTATGGATATAGATAAACCACCAA	Both	0.96
35	Bn-A09-p18456796	AATCCATAACAATTGTCGCATTGAATCCACAATTGATTGTAGTTTTTAGTTATATCGAAA[T/G]CCTTAGAACTCATTAAATTATTACGATTACTATTAGTTCTTATCTTTGTCATTTTTGCTT	GAAGGTGACCAAGTTCATGCTAGTAATCGTAATAATTTAATGAGTTCTAAGGA	GAAGGTCGGAGTCAACGGATTGTAATCGTAATAATTTAATGAGTTCTAAGGC	CCATAACAATTGTCGCATTGAATCCACAA	Both	0.4224
36	Bn-C7-p30309780	TCTCTAGCCTCCTGGTTGGCTTGAGTTGGAGAAGTATCACCCAGTCGAGCAGATACAGAA[A/G]GATCGTTCTTTCWGMTTCCTTCAGCYGAACCCTTCTGCTTGCTTTTTTCCTTACTCCCTG	GAAGGTGACCAAGTTCATGCTACCCAGTCGAGCAGATACAGAAA	GAAGGTCGGAGTCAACGGATTCCCAGTCGAGCAGATACAGAAG	AGTAAGGAAAAAAGCAAGCAGAAGGGTT	Both	0.8976
37	Bn-C8-p33822800	GCTGTCGTCATCTGATGCAACCATAATCTGAGTAGCAATGTCAGGGTTCCATTGTAAAAC[C/A]GAGCACCGGCGACGAACTGAATCTGCAAAGCTGKTGATTGATAATGTCMAGATCAAGGTT	GAAGGTGACCAAGTTCATGCTAGTTCGTCGCCGGTGCTCG	GAAGGTCGGAGTCAACGGATTCAGTTCGTCGCCGGTGCTCT	TCTGATGCAACCATAATCTGAGTAGCAAT	Both	0.8064
38	Bn-C7-p29350806	GAGAATCTCATTGTTTCAGCGAGGTGAAAGTCTGARCTCTTTCGATATATGGATATCTCC[C/A]GCATGGAGTTCACGTCATTTGTTAGGTTCCTACTGTTTCTAATTGATAATGTTTCTCTTA	GAAGGTGACCAAGTTCATGCTAACAAATGACGTGAACTCCATGCG	GAAGGTCGGAGTCAACGGATTCTAACAAATGACGTGAACTCCATGCT	AAAGTCTGARCTCTTTCGATATATGGATAT	Both	0.8976
39	Bn-A05-p9768656	CCTATCCTTATGAAACCCAGTAGCACTCACTCTCCTCCCAACTCTCCACGTCCAGACATC[T/G]CCGGGGCTGGGGAAATCAACAGGCGCAAAAGGCAAACCTTGACCACTAGAAACCGGTGGA	GAAGGTGACCAAGTTCATGCTCAACTCTCCACGTCCAGACATCT	GAAGGTCGGAGTCAACGGATTAACTCTCCACGTCCAGACATCG	GGTTTCTAGTGGTCAAGGTTTGCCTT	V8xExpress	n.d.**
40	Bn-C3-p23851004	TGGACCTGTTTGCCCGGCATCCACAAAACTAAGCCGGGCAAGTTTCCCTGAAGGCTTTKT[A/G]TTTGGCACGGCTACTGCAGCGTATCAGGTATATTAATACAAGATTTATAAAAAGTTATTG	GAAGGTGACCAAGTTCATGCTGCAGTAGCCGTGCCAAAT	GAAGGTCGGAGTCAACGGATTGCTGCAGTAGCCGTGCCAAAC	CCACAAAACTAAGCCGGGCAAGTTT	V8xExpress	n.d.
41	Bn-A07-p12478309	TCAGAGCTTTTGTTCTTCTTCTTCTTCGTCGAGCTTTTAGCCTAGACATGTTATTATTGG[A/G]CATGAATSAMTCAMTGTTCTGGAAAYRAATGTAAAAGAAAACCAAAAGTGTGTCTGACTC	GAAGGTGACCAAGTTCATGCTTTTAGCCTAGACATGTTATTATTGGA	GAAGGTCGGAGTCAACGGATTCTTTTAGCCTAGACATGTTATTATTGGG	GAGTCAGACACACTTTTGGTTTT	Both	n.d.
42	Bn-A07-p15041315	ACAAGCCGAAAAAGCCRCTGTTCAAATGGAGGCTTTGCAGTGCCAAAGAATGATGGATGA[G/A]CAAGCAGAGTATGACCAAGAAGCTTTGCAGTCTCTGAGTAGTGAATTGGCAAAGAGGGAA	GAAGGTGACCAAGTTCATGCTCAGTGCCAAAGAATGATGGATGAG	GAAGGTCGGAGTCAACGGATTGCAGTGCCAAAGAATGATGGATGAA	CAGAGACTGCAAAGCTTCTTGGTCAT	Both	n.d.
43	Bn-A07-p15047798	GGGTAAATGGGCAGTCACTTACGAGGTATGCGCATTCATCTGCATCACACTCTATATTGC[A/G]TGATATWGTAAAATGRTGTTGAGTGTTTTTGTTTTATATCAGGAATGGCCTGAGGAGGAC	GAAGGTGACCAAGTTCATGCTTCATCTGCATCACACTCTATATTGCA	GAAGGTCGGAGTCAACGGATTCATCTGCATCACACTCTATATTGCG	CCATTCCTGATATAAAACAAAAACACTCAA	Both	n.d.
44	Bn-A09-p30145778	TGGGATGCCTTCTTCTCACTCGGCTCTGTGTATGGCCTTGACGACCTCTGTTGCGCTTTG[T/C]CATGGCGTTGCGGACTCGTTGTTTCCSGTTTGTTYRGGGTTTAGCTTGATTGTCATGTAT	GAAGGTGACCAAGTTCATGCTGACGACCTCTGTTGCGCTTTGT	GAAGGTCGGAGTCAACGGATTACGACCTCTGTTGCGCTTTGC	GAAACAACGAGTCCGCAACGCCAT	Both	n.d.
45	Bn-A08-p16424921	ACTYGAGAATCCAAATGACTCAACAACTGGCAGGTACGCCTTGATRTTRTAMAGSGGTGT[C/T]CCTGGCCTCTGCATCTCCTCAAAGACGTGTCCACGCTTCTGATTCAGCACGCTGTAGATT	GAAGGTGACCAAGTTCATGCTGGAGATGCAGAGGCCAGGG	GAAGGTCGGAGTCAACGGATTGAGGAGATGCAGAGGCCAGGA	CCAAATGACTCAACAACTGGCAGGTA	Both	n.d.
46	Bn-C7-p28732739	GGGAACRTYTAGTTTGAGGCCAAGGAGATCAGCTTTTAAGGCGGTGCAAAGACARACCGC[G/A]GCTTCGAGATCAACTAGACCTTTGATAAGTCCGCAACATTTGGATCTTTGTGGTAGAGAA	GAAGGTGACCAAGTTCATGCTAAAGGTCTAGTTGATCTCGAAGCC	GAAGGTCGGAGTCAACGGATTCAAAGGTCTAGTTGATCTCGAAGCT	GTTTGAGGCCAAGGAGATCAGCTTT	Both	n.d.
47	Bn-C9-p45104371	GATGGGGAGGAGGCTGTTGGATGTTAAGAAGGGTGGGGATGAGGGAGTGGCTGAGGATGA[T/C]GATGTGGTTGTTTTGGGATCTATTGSKTTGTCYATGGAGTTTGGGAAGAGGTTTTATGAG	GAAGGTGACCAAGTTCATGCTCAATAGATCCCAAAACAACCACATCA	GAAGGTCGGAGTCAACGGATTCAATAGATCCCAAAACAACCACATCG	GTTGGATGTTAAGAAGGGTGGGGAT	Both	n.d.
48	Bn-C6-p12685386	TAGTAACTCCTAGTTTGGAGTTGTAGACTCCCTCAGCCTGTGATCAACAAAGTATAAGTT[C/A]AGGTTCATGATTGTGTAGGAAACAAGAAAGAAACATTTAAAGGTCAGACTCTTAAGAGAT	GAAGGTGACCAAGTTCATGCTTGTTTCCTACACAATCATGAACCTG	GAAGGTCGGAGTCAACGGATTCTTGTTTCCTACACAATCATGAACCTT	ACTCCCTCAGCCTGTGATCAACAAA	Both	n.d.
49	Bn-C1-p2005217	CGGAATGTCTTTGATGCCATCTCCTAGCTGGAGGTTGATGCTTGGTGTCCTTTTTGTGCC[T/G]TCGCTTGTGTTTTTCTTCCTCACAATCTTCTTCTTGCCTGAGTCTCCGAGGTGGCTAGTG	GAAGGTGACCAAGTTCATGCTATTGTGAGGAAGAAAAACACAAGCGAA	GAAGGTCGGAGTCAACGGATTGTGAGGAAGAAAAACACAAGCGAC	ATCTCCTAGCTGGAGGTTGATGCTT	Both	n.d.
50	Bn-C8-p32846050	GTTGYGTTCAGATAAGAGATCGAGAGAGACAAGAGCTCGAAACGACCCTAGAGAGTATTA[A/C]ACCAGCATACATGAGTAGTGTTTATTTGTCTTTGTAAAAGCATAACAAAACGTGAGGATG	GAAGGTGACCAAGTTCATGCTCAAATAAACACTACTCATGTATGCTGGTT	GAAGGTCGGAGTCAACGGATTAATAAACACTACTCATGTATGCTGGTG	AGACAAGAGCTCGAAACGACCCTA	Both	n.d.
51	Bn-C4-p25387660	GAGTRGTTTTTAATTCGTATTCAGCTTTGCCTTGCTAGATAAACCAAATAACTATTATYC[A/G]AGGAAAGAGGTTATATCAAGTGTTCCTCGGAATTTCCTCGGTATTTCTTTAAAAATAAAA	GAAGGTGACCAAGTTCATGCTGGAACACTTGATATAACCTCTTTCCTT	GAAGGTCGGAGTCAACGGATTGAACACTTGATATAACCTCTTTCCTC	ATTCGTATTCAGCTTTGCCTTGCTAGATA	PSAxDH12075	n.d.
52	Bn-A01-p2457982	TCAGCGTCGGAAAATCTGGCTCTGCCGAAGGATCAGGCACTTCGTTACTAGGTCYACCAG[C/T]ATTGCGAAGGTTTGGAGGGTAAGACGACAAAGGCTGTGTTTGTGGAGGTGTGAACACAGG	GAAGGTGACCAAGTTCATGCTCTTACCCTCCAAACCTTCGCAATA	GAAGGTCGGAGTCAACGGATTACCCTCCAAACCTTCGCAATG	CGAAGGATCAGGCACTTCGTTACTA	PSAxDH12075	0.6864
53	Bn-A04-p10708013	WCCTGCTGTTCTCTTCAGCTCTGAACTTAAAGGATACATCCTAACAAAACGCGGAATGTA[C/T]TGAACTAACACTATATACCGWARTGCYTGCTTYGTYGCCAGAACATTAGCACCCTTAGAA	GAAGGTGACCAAGTTCATGCTACATCCTAACAAAACGCGGAATGTAT	GAAGGTCGGAGTCAACGGATTCATCCTAACAAAACGCGGAATGTAC	TWCGGTATATAGTGTTAGTTCA	PSA12xDH12075	0.64
54	Bn-A06-p4519274	CCYGCAACAATCGAAACCCCGGTGCCATCTCCAACGATCGATCCACCGGTACCAACCCAA[G/A]CTCAACAGCTCCRCAACATCATCACCGCTAACGCCCYCAAGACRGAGTTTCTAATATCGR	GAAGGTGACCAAGTTCATGCTATCCACCGGTACCAACCCAAG	GAAGGTCGGAGTCAACGGATTGATCCACCGGTACCAACCCAAA	RGGGCGTTAGCGGTGATGATGTT	PSA12xDH12075	0.4816
55	Bn-A06-p4874556	GTAAGTTTAAACATCTATGAATTCAACTTTTGATTGTAAACTTGAATRCTTTCWWCTGAT[G/A]TCATATTACAACTCTAGGCTCACAAGGAGTCAGCAATAAGAATCGGGAACAGAAGAGTTT	GAAGGTGACCAAGTTCATGCTTGTGAGCCTAGAGTTGTAATATGAC	GAAGGTCGGAGTCAACGGATTCTTGTGAGCCTAGAGTTGTAATATGAT	TCTATGAATTCAACTTTTGATTGTAAACTT	PSA12xDH12075	0.9216
56	Bn-A07-p3570848	GATTCTGCGGKTTTGCTAGCACCTCCTGTTTGACTTTGCTCAATTTCGGATCCTTATCCA[C/A]CTCTCCACAAATCTCTTCTAGTTGAATAGGTGAAGGCAAACAGTTCCGGTAACACTTCTT	GAAGGTGACCAAGTTCATGCTCAACTAGAAGAGATTTGTGGAGAGG	GAAGGTCGGAGTCAACGGATTCAACTAGAAGAGATTTGTGGAGAGT	GCACCTCCTGTTTGACTTTGCTCAA	PSA12xDH12075	0.7696
57	Bn-A08-p11151947	AATGCCAAACGGAGAAGAAGTTGCGGTCAAGAAGCTCTTAACCATAAGAAAAGGATCATC[T/G]CACGACAACGGTTTATCAGCAGAGATTCAGACATTAGGTAGAATCAGACACAGAAACATT	GAAGGTGACCAAGTTCATGCTCTGCTGATAAACCGTTGTCGTGA	GAAGGTCGGAGTCAACGGATTCTGCTGATAAACCGTTGTCGTGC	GAAGAAGTTGCGGTCAAGAAGCTCTT	PSA12xDH12075	0.9856
58	Bn-A10-p9828705	CAAAAGATCTATGAGAAGGCACTTGAGTCGGTYCGCAACGTACCCTTGTGKTTGCTTAAC[A/C]ATCACCTAACCAGCCTTAACCGTGAGACTCCAATTCTCTTGTCAAGGTATCAAACTTTAT	GAAGGTGACCAAGTTCATGCTCGGTTAAGGCTGGTTAGGTGATG	GAAGGTCGGAGTCAACGGATTACGGTTAAGGCTGGTTAGGTGATT	CACTTGAGTCGGTYCGCAACGTA	PSA12xDH12075	0.9424
59	Bn-C8-p25263713	TAGTGCAGCCTTAGATGCTTCAATTATGAATTCTAGTATTGAGCAAAAGGTTTTTACCTA[C/T]GGTTCCCGTATTACAGATCAATCCTACTAGACTAATACAATATACGAATAGGAGGCACAG	GAAGGTGACCAAGTTCATGCTGGATTGATCTGTAATACGGGAACCA	GAAGGTCGGAGTCAACGGATTGATCTGTAATACGGGAACCG	TTCTAGTATTGAGCAAAAGGTTTTTACCTA	PSA12xDH12075	0.4224
60	Bn-C8-p33804788	TTCAGAAGCTAAGAAAGAAAAGCTCCTCGCCAGCTGAGGAGGAGGAAGCAGCGGACCTTG[T/C]GGGGTACGTGTGCGGGGTCCTCGGGAGAGATCTAWCGGAGGATCCTTGGCGAGATTTKCA	GAAGGTGACCAAGTTCATGCTGGAGGAAGCAGCGGACCTTGT	GAAGGTCGGAGTCAACGGATTGAGGAAGCAGCGGACCTTGC	CCGAGGACCCCGCACACGTA	PSA12xDH12075	0.8976
61	Bn-A10-p10402991	ATTGAAGTTGCTTTTGTGGTTCAGGTGCTAAGTATACGGCAGCTATACAGAATCAGTGCT[A/C]TGTACTTTGATGACATTTATGACATGAGCAGCGTTTCTTCAGATGTACGTTTTCACTTGT	GAAGGTGACCAAGTTCATGCTGGCAGCTATACAGAATCAGTGCTA	GAAGGTCGGAGTCAACGGATTGCAGCTATACAGAATCAGTGCTC	TCTGAAGAAACGCTGCTCATGTCATAAAT	V8xExpress	0.6864
62	Bn-A01-p2316219	TACAATCACTGGGTTTGACTCTCTCTCATTGCAACCTAATGCTGGTGCTTCTGGYGAGTA[T/C]ACCGGGCTCATGGTTATCCGCGAATATCACAGGGTAAAGGCTTATATCCTAAATATTTTG	GAAGGTGACCAAGTTCATGCTCGGATAACCATGAGCCCGGTA	GAAGGTCGGAGTCAACGGATTCGGATAACCATGAGCCCGGTG	CTCATTGCAACCTAATGCTGGTGCTT	V8xExpress	0.8064
63	Bn-A01-p2238797	CAATTGCATTCCTGTGCCCGACGATGTTGCTTGGACTACTATGATATCAGGATGCATAGA[G/A]AAYGGAGAAGAGGAGMGAGCTTTYCATGTTTATAGCCAGATGAGGCTCATGGGAGTGWTG	GAAGGTGACCAAGTTCATGCTACTACTATGATATCAGGATGCATAGAG	GAAGGTCGGAGTCAACGGATTGACTACTATGATATCAGGATGCATAGAA	TCCCATGAGCCTCATCTGGCTATA	V8xExpress	0.7296
64	Bn-A07-p11400321	ATTTTATATGGGATTGTTACAAGATACTTACTCGCAGCTATATGYACGAAGATACTTGTC[T/C]CGGACCGGAGGTGGCTCACACACCTGATACATATACCCAACATGCTACTCAARCTAATTT	GAAGGTGACCAAGTTCATGCTGAGCCACCTCCGGTCCGA	GAAGGTCGGAGTCAACGGATTGAGCCACCTCCGGTCCGG	GATTGTTACAAGATACTTACTCGCAGCTA	V8xExpress	0.96
65	Bn-A03-p21849232	GTAACAGCATCAGTGGTAGTTGTGGTGGTGGTGCYCCATGTGACACCAGATGTCCCTTTG[G/A]CCAGAACACAAGAAGACAGAGACTGAATAGTCTCTGCCGCTTGAGCTTCCAAGTCTTCAG	GAAGGTGACCAAGTTCATGCTGTGACACCAGATGTCCCTTTGG	GAAGGTCGGAGTCAACGGATTATGTGACACCAGATGTCCCTTTGA	GAAGCTCAAGCGGCAGAGACTATT	V8xExpress	0.7696
66	Bn-A03-p21290207	CATGATGCCTCAGTATGGTCATCATCAACATCCTCAYTGCCCRCCTAATCATCTGAATGG[C/A]ATGACAGGGTTTCCTTATTACCACCACCACCACCAGATGAACACATCGTTACAGAACGGT	GAAGGTGACCAAGTTCATGCTGTGGTAATAAGGAAACCCTGTCATG	GAAGGTCGGAGTCAACGGATTGGTGGTAATAAGGAAACCCTGTCATT	ATGCCTCAGTATGGTCATCATCAACAT	V8xExpress	0.84
67	Bn-A07-p3569093	ACRAGTTCWGTGTAAAAGACTAGATCCAATGAAATAATACTCGTTTATTCCTTTAGATCC[C/A]AGCGATTACAAATTTGAGAGACTTACAATGGAGTTCTCTCAGCTCCCCAACAATCACTTT	GAAGGTGACCAAGTTCATGCTAAATAATACTCGTTTATTCCTTTAGATCCC	GAAGGTCGGAGTCAACGGATTGAAATAATACTCGTTTATTCCTTTAGATCCA	GGGAGCTGAGAGAACTCCATTGTAA	V8xExpress	0.64
68	Bn-A06-p4594368	CTATCTCCACGGAGCAAATATAGGACTTTGTCTCCTTTCCAYATAAAGATCAAAGAAGAT[C/T]CATGCACTCTTTTTGAAGAGTCTCTATACACTGGAGTCCAAAGCTGAGAAGATCCGCACT	GAAGGTGACCAAGTTCATGCTGAGACTCTTCAAAAAGAGTGCATGG	GAAGGTCGGAGTCAACGGATTAGAGACTCTTCAAAAAGAGTGCATGA	GACTTTGTCTCCTTTCCAYATAAAGATCAA	V8xExpress	0.9856
69	Bn-A03-p26928510	TATTCTCCAAGAAGGGCCAATGCCTGAGAAAGAAAYGTKAGTGAGAAKAGTGTATGGCGA[G/A]AAATATTGAGCACAAAGAGATCAACTCACAGGATCACAGTCATTCTTAATGCCGCAGTTA	GAAGGTGACCAAGTTCATGCTGAGTTGATCTCTTTGTGCTCAATATTTC	GAAGGTCGGAGTCAACGGATTGAGTTGATCTCTTTGTGCTCAATATTTT	TATTCTCCAAGAAGGGCCAATGCCT	V8xExpress	0.6864
70	Bn-A06-p6334075	GGATGTCTTGAGGGAACCAATCATTGATGTCAAACTTTTCAGTGAAGATRGTGAAGATGT[A/G]CTTTTCAGTTACTGACGCTGATGGCCAGCGTTCGTAAGAAGAACAAGGCTATAGAGGATT	GAAGGTGACCAAGTTCATGCTCCATCAGCGTCAGTAACTGAAAAGT	GAAGGTCGGAGTCAACGGATTCATCAGCGTCAGTAACTGAAAAGC	GAGGGAACCAATCATTGATGTCAAACTTT	V8xExpress	0.8064
71	Bn-A02-p1788419	TTATCTACATTTTTCTTTTGATAAAGATCTACATTAGTTACTTATCCTGAACATTGTTCC[A/G]TTATGTACTTATACTACCAAGAAATATATCAGATTAATATGTYGAACGTACGTTAAGATA	GAAGGTGACCAAGTTCATGCTGATATATTTCTTGGTAGTATAAGTACATAAT	GAAGGTCGGAGTCAACGGATTGATATATTTCTTGGTAGTATAAGTACATAAC	TGATAAAGATCTACATTAGTTACTTATCCT	V8xExpress	0.7696
72	Bn-A09-p5634754	TAGTAAAGGTCTCGCCCACGTCACAAGGTTTTCTTCTCCCGAAGGTTGAGACATGTCAAC[C/A]GGTTTTCTACCGGTGAGAAGCTCGAGTAGAACCACGCCGTARCTATAGACATCGCTTTTC	GAAGGTGACCAAGTTCATGCTTCTCACCGGTAGAAAACCG	GAAGGTCGGAGTCAACGGATTAGCTTCTCACCGGTAGAAAACCT	CACAAGGTTTTCTTCTCCCGAAGGTT	V8xExpress	0.7296
73	Bn-A07-p1206179	AGAGTGGATGCTAAATGAAGCTCATGAGCTGTTGTTAGCCAACTCTAGTACTAAAATYAC[A/C]TCATCAAGACATGGAGAGAAGAGGCTCTTCTAGAAATGGAAACTCTAGATGGTTCTTAGT	GAAGGTGACCAAGTTCATGCTCCTCTTCTCTCCATGTCTTGATGAT	GAAGGTCGGAGTCAACGGATTCTCTTCTCTCCATGTCTTGATGAG	GAAGCTCATGAGCTGTTGTTAGCCAA	V8xExpress	0.96
74	Bn-C9-p40148661	TGCCATTTAATAAGATCTGCGGATCAATCAAAGTGAGTTTCTCCAGAATATTCATACGAA[G/T]TTTTGAGCTTTTTAGTCTCATGAAATTTTTACTGGTTATTAGGYTGAGACTCTATTGCYG	GAAGGTGACCAAGTTCATGCTGAGTTTCTCCAGAATATTCATACGAAG	GAAGGTCGGAGTCAACGGATTGTGAGTTTCTCCAGAATATTCATACGAAT	GTAAAAATTTCATGAGACTAAAAAGCTCAA	V8xExpress	0.7696
75	Bn-A10-p10360438	CTCCCACCGTTYATSTCGTCTTCATCATCACCMGAAACAATACCTTYCTCTTCCTTTGGA[A/G]AAACATTGCTCCTCTCTTCTGAAGGCAAATTCTCTCTACTAATTTCAACAGCTTCCTCAC	GAAGGTGACCAAGTTCATGCTCCTTCAGAAGAGAGGAGCAATGTTTT	GAAGGTCGGAGTCAACGGATTCTTCAGAAGAGAGGAGCAATGTTTC	GAAACAATACCTTYCTCTTCCTTTGGA	Both	0.2256
76	Bn-A10-p12058292	ATCCGTAGTGGATTTTATGGGGTTTCCTCTGTTCAAAATTCGATCTTGTCCTTGTATGCA[A/G]AATGTGATTTAACAAACGCACGCAAACTGTTCGACGAAATGTCTGAAAGAGAYGTTATTT	GAAGGTGACCAAGTTCATGCTCAAAATTCGATCTTGTCCTTGTATGCAA	GAAGGTCGGAGTCAACGGATTAAAATTCGATCTTGTCCTTGTATGCAG	GTCGAACAGTTTGCGTGCGTTTGTT	Both	0.7696
77	Bn-A10-p10782467	TCTTGAGATGGCGGGAAATGACATAACGGTTGAAGCCGCTTCAGCTATAGCAGCCTGTGT[G/A]GCGGCRAAACAGGATCTGAACAAGTTGAATTTGTCTGAGAATGAGCTGAAAGATGAGGGG	GAAGGTGACCAAGTTCATGCTTCAGCTATAGCAGCCTGTGTG	GAAGGTCGGAGTCAACGGATTCTTCAGCTATAGCAGCCTGTGTA	CAGCTCATTCTCAGACAAATTCAACTTGTT	Both	0.9424
78	Bn-A01-p2011456	CGCCTCCGTGCTCTGAATGTCTRCAATTAGATAGTCACATGATCAACAAAAAAGGGAATA[A/C]ACACTAATTCAAGAACCTTAATCATACCATGGATCAATACAGCCAAAGCTTTCAAGCACG	GAAGGTGACCAAGTTCATGCTGGTATGATTAAGGTTCTTGAATTAGTGTT	GAAGGTCGGAGTCAACGGATTGGTATGATTAAGGTTCTTGAATTAGTGTG	GATAGTCACATGATCAACAAAAAAGGGAAT	Both	0.7696
79	Bn-A03-p26928358	GTTTAGCAAYGTTAKTGTCTCGTCAACAGAAYATTCAACRTAAAACTGTTAAGTGGAAAC[A/G]TATCTTCACCTGATCGTTTTGGGAGCCTGCGTATGCAATCCCGAGGCCCATAATAGCACC	GAAGGTGACCAAGTTCATGCTCCCAAAACGATCAGGTGAAGATAT	GAAGGTCGGAGTCAACGGATTCCCAAAACGATCAGGTGAAGATAC	ATTCAACRTAAAACTGTTAAGTGGAAAC	Both	0.64
80	Bn-A06-p6200913	ACTCTGGACTATGTTCTCTTCGTCSACGCCTCTTGTTTCTAACCATTTGTATTGATCATA[G/T]CGTCTGACTCTTTCCCTAAGGTTCTGTGGAAGTGACCTGTGGTGCATCCACTGTTCMGAG	GAAGGTGACCAAGTTCATGCTCCTTAGGGAAAGAGTCAGACGC	GAAGGTCGGAGTCAACGGATTAACCTTAGGGAAAGAGTCAGACGA	SACGCCTCTTGTTTCTAACCATTTGTATT	Both	0.9424
81	Bn-A09-p5438871	CTTATYGCACTGAAGAACAATGAAATTACWGCTGAGGAGGTTCGTTATTAGGATACTCTT[T/C]CTTTTTGTTTTTAAATGATAAGACGATGCTCTTTGTATTGATGTTTTGTTCCTCATGATT	GAAGGTGACCAAGTTCATGCTAGGAGGTTCGTTATTAGGATACTCTTT	GAAGGTCGGAGTCAACGGATTGGAGGTTCGTTATTAGGATACTCTTC	TGAGGAACAAAACATCAATACAAAGAGCAT	Both	0.8976
82	Bn-C7-p8565785	TCCGAAAAAGGATTCATAAGTAGTTGTTAACGGAGTTGAAGTTACCAAATTCTGAGGAGT[A/C]GGTATCAATTTATGCCTAATTGCTCCGCCTATAGTTCCCTTAACTACATTTTCTAAACGA	GAAGGTGACCAAGTTCATGCTGTTGAAGTTACCAAATTCTGAGGAGTA	GAAGGTCGGAGTCAACGGATTGAAGTTACCAAATTCTGAGGAGTC	GAACTATAGGCGGAGCAATTAGGCAT	Both	0.4816
83	Bn-C8-p33391019	GCGGACCCGGAAGYGTTTTCGGGCGGGCTGAAATGGGTCGAGATCAGAATCGGACTTTGT[G/T]GAGGAGAAACTGAAGAATCGGAGATGTGGAGGTTGGTGGTAGTCTCGGTAATGGATGCGA	GAAGGTGACCAAGTTCATGCTCGAGATCAGAATCGGACTTTGTG	GAAGGTCGGAGTCAACGGATTGTCGAGATCAGAATCGGACTTTGTT	CCACCAACCTCCACATCTCCGAT	Both	0.8064
84	Bn-C1-p4187514	ATCTCTGTGCATGCCYTTTTTTTWTTTCSCATTGATCCATTAGCTTCTTTTCYCYTGTGA[A/G]TAAAAGAAGAAACAGAGAAAATATAGACTCTAATGAATACCTGCCACCCCCAACCGTTGA	GAAGGTGACCAAGTTCATGCTAGAGTCTATATTTTCTCTGTTTCTTCTTTTAT	GAAGGTCGGAGTCAACGGATTGAGTCTATATTTTCTCTGTTTCTTCTTTTAC	TTTCSCATTGATCCATTAGCTTCTTTT	Both	0.7696
85	Bn-A10-p10930744	TCACGACGGAATCTCTCTGGCGTCGTTCTTGTTCGTGTTCGCGGTCTTCTTCGCKGCCTC[G/A]GTCGCGTTCCTCGACCTGTGCTGCGGCTCGAGGTCGAGGAGGTGCCGTAACCCTAAATGC	GAAGGTGACCAAGTTCATGCTCAGGTCGAGGAACGCGACC	GAAGGTCGGAGTCAACGGATTCACAGGTCGAGGAACGCGACT	TCTGGCGTCGTTCTTGTTCGTGTT	PSAxDH12075	n.d.
86	Bn-A10-p4666832	CCCGGTTTCTACATCTTCATGGTCGATCGTTTCCTTAGGTTTCTCCAGTCACGTGACAAT[A/G]TWCGCTTGCTCTCTGCTCGGATTCTTCCTTCCGACACCATCGAGCTCACTTTCTCCAAAA	GAAGGTGACCAAGTTCATGCTAGGTTTCTCCAGTCACGTGACAATA	GAAGGTCGGAGTCAACGGATTGTTTCTCCAGTCACGTGACAATG	CTCGATGGTGTCGGAAGGAAGAAT	V8xExpress	n.d.
87	Bn-A09-p3103072	CCGAGATCATTACTTGCKAGGACCAAATCATCAACATAYMCTAGAACTCGAACTTCTTTC[A/G]TTCCTTTAGTATATGTGAATAAAGAATAATCTGAATATGACTGTACAAAGCCAAACTCAA	GAAGGTGACCAAGTTCATGCTAGATTATTCTTTATTCACATATACTAAAGGAAT	GAAGGTCGGAGTCAACGGATTAGATTATTCTTTATTCACATATACTAAAGGAAC	CGAGATCATTACTTGCKAGGACCAAAT	V8xExpress	n.d.
88	Bn-C9-p44916637	TAAAAAGAAACAAAACTCATATGCCTTCTTGTTCTTTTACTAGTTCATGAGACTTATCTT[C/T]TGTGTGTGTTTTTGGCAGATACACGTGGCAGATTTACTCACAGAGGCTCTTGACATTGAC	GAAGGTGACCAAGTTCATGCTTCTTTTACTAGTTCATGAGACTTATCTTC	GAAGGTCGGAGTCAACGGATTGTTCTTTTACTAGTTCATGAGACTTATCTTT	GTCAATGTCAAGAGCCTCTGTGAGTA	V8xExpress	n.d.
89	Bn-A10-p12199096	GGCAAGCYMGTTGAAGACCGCGTTGGTATGCTTGTCCAAAAACTCAAACAATCATCATTC[T/C]GTCTCACCGGATTCCCAYTAGCACTGCAGCTACTCGCTTTCAGAGCTATACCAATGCTGC	GAAGGTGACCAAGTTCATGCTTGTCCAAAAACTCAAACAATCATCATTCT	GAAGGTCGGAGTCAACGGATTGTCCAAAAACTCAAACAATCATCATTCC	AGTGCTARTGGGAATCCGGTGAGA	V8xExpress	n.d.
90	Bn-A10-p11612008	RGTGATGTTTGCTGTTGAAAGAGGGATGCCTGAGAGAGCTAGTCCTACTAGCTGTTTGAG[G/A]GAAGAGAAGACGTTAAAGTCAACTGGACTACTGATTCTGAAACTMTTCGAGTGAAGGAAG	GAAGGTGACCAAGTTCATGCTAGTCCTACTAGCTGTTTGAGG	GAAGGTCGGAGTCAACGGATTAGCTAGTCCTACTAGCTGTTTGAGA	GTTTCAGAATCAGTAGTCCAGTTGACTTT	Both	n.d.
91	Bn-A01-p2566249	CGCRAACGGCCCCGCTGCAACGTTAAGATTAGGACGATGCTGACCAGACTCCTGCTCAGA[C/A]GCCTGATTAGAATGATAATATCTCCAKTACAAAAGCGGGAGCGTCGCAACGCATCCACAC	GAAGGTGACCAAGTTCATGCTGACCAGACTCCTGCTCAGAC	GAAGGTCGGAGTCAACGGATTCTGACCAGACTCCTGCTCAGAA	TCCCGCTTTTGTAMTGGAGATATTATCATT	Both	n.d.
92	Bn-A01-p2092387	AGGCAAAATAAACAAGTTTAGACAGGGAATATTCACCTTTGTGATAACACCTATTGTTCT[A/G]TGACCTGGAGACAGTKAAGATTAGCAACATCAGATACTACACACTCTAAAGCAATCAWTT	GAAGGTGACCAAGTTCATGCTCACCTTTGTGATAACACCTATTGTTCTA	GAAGGTCGGAGTCAACGGATTACCTTTGTGATAACACCTATTGTTCTG	GAGTGTGTAGTATCTGATGTTGCTAATCTT	Both	n.d.
93	Bn-A01-p3178647	TTCYTCTCCTTCACCACTCTCCTCGAGYTTCCTCCGATTCCAGTTGCCGCCTCGCTTTAG[A/G]CTCGCTCTCGCCGTAACGCCTCTTTACCATTCTTCCAGAGGGAGAGCCATGGCTCACRCA	GAAGGTGACCAAGTTCATGCTGCGTTACGGCGAGAGCGAGT	GAAGGTCGGAGTCAACGGATTCGTTACGGCGAGAGCGAGC	GATTCCAGTTGCCGCCTCGCTT	Both	n.d.
94	Bn-A07-p11389710	TAATCGCTGAGAGATCCCAGAAGCGATGTGTTATTGCTTTCAATCTTCATCGACTGAGGG[C/A]AATCAAGCAGAACAAATCCAGATGAGGATAATCTTCCAGCGTCAGTTTCCATTTGATTTC	GAAGGTGACCAAGTTCATGCTTTCAATCTTCATCGACTGAGGGC	GAAGGTCGGAGTCAACGGATTCTTTCAATCTTCATCGACTGAGGGA	CTGGAAGATTATCCTCATCTGGATTTGTT	Both	n.d.
95	Bn-A06-p4710343	AGTATCTTTCACTCATTGTTAATTCAAAGTTTTTGTTAAAGCGACCGACCCATCCACACT[T/C]GATGTATTAGTCGCTTTTGAAAGAAAGTACTATTTAGATTCCGGTGTCTTCTTAATAGTA	GAAGGTGACCAAGTTCATGCTACTTTCTTTCAAAAGCGACTAATACATCA	GAAGGTCGGAGTCAACGGATTCTTTCTTTCAAAAGCGACTAATACATCG	GTATCTTTCACTCATTGTTAATTCAAAGTT	Both	n.d.
96	Bn-A03-p27520854	TTTTTTAGTCTACAAGCAAATGTTGTAGAGCAAGTATGCATTATACAAAATAATATATAT[G/T]TAAAATYCATACGCAAAAACATAAAAGTTGATATAKGCCTCTTTCTGACACATGCACACT	GAAGGTGACCAAGTTCATGCTAGCAAGTATGCATTATACAAAATAATATATATG	GAAGGTCGGAGTCAACGGATTAGCAAGTATGCATTATACAAAATAATATATATT	ATGTGTCAGAAAGAGGCMTATATCAACTTT	Both	n.d.
97	Bn-C7-p45749759	ATCGTACCCCCCATGTCGAAAAGGAGAAACTTGTGTGAATACTCAAGGAGACTATGACTG[C/T]GTTGGTGACAAGAAAAAMCMAATACTCATARGTAAGTTTTTTTYAGTAGCAAAATTTAAA	GAAGGTGACCAAGTTCATGCTGAATACTCAAGGAGACTATGACTGC	GAAGGTCGGAGTCAACGGATTGAATACTCAAGGAGACTATGACTGT	AAAAAAACTTACYTATGAGTATT	Both	n.d.
98	Bn-C9-p44986077	TTTCTCTTTTGTAATATATTYTTCCTCTGTTTGATAACATGTTTCAAGTTTCCACTTGAG[C/T]AGAGCATTTACCCTGTACAATATATCTTCTTCAACTAAGTTTACACGAAGATTTTATTTT	GAAGGTGACCAAGTTCATGCTAACATGTTTCAAGTTTCCACTTGAGC	GAAGGTCGGAGTCAACGGATTGATAACATGTTTCAAGTTTCCACTTGAGT	CTTCGTGTAAACTTAGTTGAAGAAGATATA	Both	n.d.
99	Bn-A04-p10763877	GTGCCAGAATAACACATGCAGCCAAACACTGAAAAGGATCCTCAGYCTTCAACCACCATC[T/G]TTTCCCATGAACAGCATTTTCAGCAGAATCTATTATATCATCCAAATGGTTTTCCACAAA	GAAGGTGACCAAGTTCATGCTGAAAATGCTGTTCATGGGAAAA	GAAGGTCGGAGTCAACGGATTGCTGAAAATGCTGTTCATGGGAAAC	GGATCCTCAGYCTTCAACCACCAT	Both	n.d.
100	Bn-C7-p6980551	TATCTCTGAGCAGTAGACCCACGTCACTGGGCCGGCACCTATTGAGAATGTTGCTACAAA[T/C]GTCATTACTGWCGTAACGCTAAGCCCAATAGCCCACTTGAGYGTCTGTCCTGGATTTCTG	GAAGGTGACCAAGTTCATGCTGCACCTATTGAGAATGTTGCTACAAAT	GAAGGTCGGAGTCAACGGATTCACCTATTGAGAATGTTGCTACAAAC	CRCTCAAGTGGGCTATTGGGCTTA	PSAxDH12075	n.d.
* Polymorphism Information Content (PIC) values were calculated for each SNP marker used against the 25 diversity set
** n.d. = not determined
